# Supplementary material for: Polysome Profiling Proves Impaired IL-10 and Caspase-8 Translation in PBMCs of Hemodialysis Patients
Source: Biomolecules. 2025 Feb 26;15(3):335. doi: 10.3390/biom15030335 (PMC11940673; doi:10.3390/biom15030335)
Supplement: Supplementary file 1 [file biomolecules-15-00335-s001.zip]

Archive with 1 entries (1 files):
- biomolecules-3450374-supplementary.pdf
